# Supplementary material for: Chromosome-Level Genome Announcement of the Monokaryotic Pleurotus ostreatus Strain PC80
Source: J Fungi (Basel). 2025 Jul 29;11(8):563. doi: 10.3390/jof11080563 (PMC12387193; doi:10.3390/jof11080563)
Supplement: Supplementary file 1 [file jof-11-00563-s001.zip › Supplementary Table.xlsx]

## Sheet: Table  S1
Table S1. GenBank accession numbers of pheromone receptors for phylogenetic analysis.
Pheromone Receptor	GenBank Accession Number
Cryptococcus neoformans PR1	XP_570116.1
Cryptococcus neoformans PR2	XP_024512298.1
Coprinopsis cinerea RCB1	CAA71964.1
Coprinopsis cinerea RCB2	CAA71963.1
Coprinopsis cinerea RCB3	CAA71962.1
Schizophyllum commune BAR1	Q92275.2
Schizophyllum commune BAR2	CAA62595.4
Schizophyllum commune BAR3	P56502.2
Schizophyllum commune BBR1	P78741.2
Schizophyllum commune BBR2	AAD35087.1
Lentinula edodes RCB1	AGL08103.1
Lentinula edodes RCB2	AGL08105.1
Lentinula edodes RCB3	AGL08111.1
Lentinula edodes RCB4	AGL08110.1
Flammulina velutipes STE3.1	ADX23535.1
Flammulina velutipes STE3.2	ADX23537.1
Flammulina velutipes STE3.S1	ADX23539.1
Flammulina velutipes STE3.S2	ADX23540.2
Flammulina velutipes STE3.S3	ADX23541.1
Flammulina velutipes STE3.S4	ADX23542.1
Flammulina velutipes STE3.S5	ADX23543.1
Pleurotus djamor STE3.3	AAS46748.1

## Sheet: Table  S2
Table S2. Scaffold size of Pleurotus ostreatus strain PC80.
Scaffold	Scaffold size (nt)
PC80_sc1	5521148
PC80_sc2	4862981
PC80_sc3	4088156
PC80_sc4	4000487
PC80_sc5	3609302
PC80_sc6	3072231
PC80_sc7	2883616
PC80_sc8	2442135
PC80_sc9	2127175
PC80_sc10	2092981
PC80_sc11	1958988
PC80_sc12	1908012
PC80_sc13	1042200
PC80_sc14	937566
PC80_sc15	91722

## Sheet: Table  S3
Table S3. Telomere sequence length and repeat count of Pleurotus ostreatus strain PC80.
Scaffold	Telomere size (bp)		Repeat count
	5'→3'	3'→5'	5'→3'	3'→5'
PC80_sc1	186	192	31	32
PC80_sc2	90	210	15	35
PC80_sc3	174	228	29	38
PC80_sc4	180	174	30	29
PC80_sc5	192	174	32	29
PC80_sc6	204	162	34	27
PC80_sc7	162	150	27	25
PC80_sc8	186	168	31	28
PC80_sc9	180	222	30	37
PC80_sc10	198	-	33	-
PC80_sc11	264	144	44	24
PC80_sc12	168	-	28	-
PC80_sc13	-	-	-	-
PC80_sc14	-	-	-	-

## Sheet: Table  S4
Table S4. Number of annotated genes in each scaffold of Pleurotus ostreatus strain PC80.
Scaffold	Quantity
PC80_sc1	2035
PC80_sc2	1912
PC80_sc3	1597
PC80_sc4	1524
PC80_sc5	1192
PC80_sc6	1102
PC80_sc7	1066
PC80_sc8	826
PC80_sc9	738
PC80_sc10	748
PC80_sc11	653
PC80_sc12	297
PC80_sc13	603
PC80_sc14	77
PC80_sc15	5

## Sheet: Table S5
Table S5. KEGG annotations and KOG/COG functional classifications in the genomes of Pleurotus ostreatus strains PC80, PC9_JGI, and PC15.
Annotation	PC80	PC9_JGI	PC15
KEGG annotations	4261	4473	4697
KOG/COG classification	6137	5334	7510
A: RNA processing and modification	270	266	382
B: Chromatin structure and dynamics	132	125	172
C: Energy production and conversion	276	210	312
D: Cell cycle control, cell division, chromosome partitioning	312	164	233
E: Amino acid transport and metabolism	240	177	244
F: Nucleotide transport and metabolism	102	54	82
G: Carbohydrate transport and metabolism	244	252	343
H: Coenzyme transport and metabolism	86	75	97
I: Lipid transport and metabolism	334	229	303
J: Translation, ribosomal structure and biogenesis	351	225	334
K: Transcription	334	311	440
L: Replication, recombination and repair	241	174	245
M: Cell wall/membrane/envelope biogenesis	45	57	78
N: Cell motility	8	2	6
O: Posttranslational modification, protein turnover, chaperones	469	468	662
P: Inorganic ion transport and metabolism	133	129	171
Q: Secondary metabolites biosynthesis, transport and catabolism	310	240	321
R: General function prediction only	896	761	1076
S: Function unknown	268	303	424
T: Signal transduction mechanisms	518	494	667
U: Intracellular trafficking, secretion, and vesicular transport	364	229	337
V: Defense mechanisms	49	106	163
W: Extracellular structures	4	69	104
Y: Nuclear structure	25	77	100
Z: Cytoskeleton	126	137	214

## Sheet: Table  S6
Table S6. Numbers of carbohydrate-active enzymes in different Pleurotus ostreatus genomes.
	Glycosyl Hydrolases (GHs)
species	GH1	GH2	GH3	GH5	GH6	GH7	GH9	GH10	GH11	GH12	GH13	GH15	GH16	GH17	GH18	GH20	GH23	GH24	GH25	GH27	GH28	GH30	GH31	GH32	GH35	GH37	GH38	GH43	GH44	GH45	GH47	GH51	GH53	GH55	GH63	GH71	GH72	GH74	GH76	GH78	GH79	GH85	GH88	GH92	GH95	GH105	GH109	GH115	GH125
Pleurotus ostreatus PC80	3	3	13	31	1	15	1	4	2	2	13	1	27	1	14	2	1	3	2	6	6	2	7	1	4	2	1	8	1	2	10	2	1	2	1	6	0	0	3	2	7	2	2	6	1	2	4	1	1
Pleurotus ostreatus PC9	3	2	8	16	3	11	1	2	1	1	3	3	18	2	13	1	1	2	2	2	2	1	4	1	2	2	0	8	1	3	5	2	1	2	1	3	1	2	2	2	6	1	2	2	1	2	0	1	1
Pleurotus ostreatus PC15	3	3	13	21	3	16	1	3	2	2	10	3	30	3	12	2	1	3	2	7	6	4	8	1	4	2	1	8	1	3	9	3	1	2	1	5	1	3	2	2	7	1	1	6	1	2	0	1	1
	GlycosylTransferases (GTs)
species	GT1	GT2	GT3	GT4	GT5	GT8	GT15	GT17	GT18	GT20	GT21	GT22	GT24	GT25	GT31	GT32	GT33	GT35	GT39	GT48	GT49	GT50	GT57	GT58	GT59	GT66	GT69	GT76	GT90	total
Pleurotus ostreatus PC80	2	0	1	5	0	6	4	1	1	3	1	3	1	1	1	1	1	1	3	2	1	1	2	1	1	1	2	1	4	52
Pleurotus ostreatus PC9	2	10	1	4	0	6	4	0	0	3	1	2	0	0	0	0	1	1	3	2	1	0	0	0	0	1	0	1	4	47
Pleurotus ostreatus PC15	3	12	1	4	1	7	4	1	0	3	1	3	1	0	1	0	1	1	3	2	1	1	2	1	1	1	1	1	6	64
	Polysaccharide Lyases (PLs)
species	PL1	PL3	PL4	PL8	PL14	PL26	PL35	PL38	PL42	total
Pleurotus ostreatus PC80	21	4	2	9	13	1	1	2	0	53
Pleurotus ostreatus PC9	6	3	2	1	2	2	1	1	1	19
Pleurotus ostreatus PC15	10	3	2	4	4	1	1	2	2	29
	Carbohydrate Esterases (CEs)
species	CE1	CE2	CE4	CE8	CE9	CE12	CE15	CE16	CE17	total
Pleurotus ostreatus PC80	1	1	12	2	2	2	1	9	1	31
Pleurotus ostreatus PC9	1	0	9	2	0	1	0	4	0	17
Pleurotus ostreatus PC15	1	0	11	2	1	2	1	4	0	22
	Auxiliary Activities (AAs)
species	AA1	AA2	AA3	AA4	AA5	AA6	AA7	AA8	AA9	AA12	AA14	AA16	total
Pleurotus ostreatus PC80	12	10	61	3	24	2	23	0	30	1	2	1	169
Pleurotus ostreatus PC9	7	10	29	0	11	2	2	1	21	0	0	0	83
Pleurotus ostreatus PC15	12	10	41	0	16	2	3	1	29	1	2	1	118
	Carbohydrate-Binding Modules (CBMs)
species	CBM1	CBM5	CBM12	CBM13	CBM18	CBM20	CBM21	CBM35	CBM43	CBM48	CBM50	CBM67	CBM91	total
Pleurotus ostreatus PC80	42	1	0	19	1	3	1	1	1	1	6	7	0	83
Pleurotus ostreatus PC9	31	0	1	19	1	3	2	1	1	1	1	8	2	71
Pleurotus ostreatus PC15	33	1	1	20	1	3	2	1	1	1	1	14	2	81
[truncated: 8 more columns]

## Sheet: Table  S7
Table S7. The sequence size and structure of mating type loci A and mating type loci B in Pleurotus ostreatus strain PC80.
Mating type loci	Locus structure	DNA (bp)	Amino acids (aa)	exon (bp)							Intro (bp)
				1	2	3	4	5	6	7	1	2	3	4	5	6
matA	hd1.1	3439	703	1749	518	1067	-	-	-	-	55	50	-	-	-	-
	hd1.2	2682	711	1108	509	964	-	-	-	-	51	50	-	-	-	-
	hd1.3	2503	693	1101	500	801	-	-	-	-	49	52	-	-	-	-
	hd2	2450	655	491	114	1735	-	-	-	-	49	61	-	-	-	-
matB	php-1	760	97	335	35	270	-	-	-	-	73	47	-	-	-	-
	rcb-1	3752	654	808	751	138	180	189	12	79	60	66	58	63	106	1242
	rcb-2	1683	420	289	448	138	67	113	355	-	55	58	48	51	61	-
	rcb-3	1644	364	232	448	138	67	113	231	72	55	56	52	56	66	58
	rcb-4	1946	482	599	445	138	67	113	322	-	61	51	52	50	38	-
	php-2	162	53	162	-	-	-	-	-	-	-	-	-	-	-	-
	rcb-5	1794	484	558	595	180	291	-	-	-	60	53	57	-	-	-
	rcb-6	1850	450	1276	113	123	183	-	-	-	52	51	52	-	-	-
	rcb-7	2417	615	1087	427	138	180	308	7	-	51	53	48	52	66	-

## Sheet: Table  S8
Table S8. CDS sequence identity of hd1 genes among PC9, PC15, and PC80.
Sequence 1	Sequence 2	Nucleotide sequence identity
PC9_hd1	PC15_hd1.1	0.6568
PC9_hd1	PC15_hd1.2	0.6567
PC9_hd1	PC80_hd1.1	0.7301
PC9_hd1	PC80_hd1.2	0.6409
PC9_hd1	PC80_hd1.3	0.6571
PC15_hd1.1	PC15_hd1.2	0.6543
PC15_hd1.1	PC80_hd1.1	0.6839
PC15_hd1.1	PC80_hd1.2	0.674
PC15_hd1.1	PC80_hd1.3	0.6696
PC15_hd1.2	PC80_hd1.1	0.7043
PC15_hd1.2	PC80_hd1.2	0.6371
PC15_hd1.2	PC80_hd1.3	0.6241
PC80_hd1.1	PC80_hd1.2	0.6615
PC80_hd1.1	PC80_hd1.3	0.6608
PC80_hd1.2	PC80_hd1.3	0.6582

## Sheet: Table  S9
Table S9. CDS sequence identity of hd2 genes among PC9, PC15, and PC80.
Sequence 1	Sequence 2	Nucleotide sequence identity
PC9_hd2	PC15_hd2	0.7487
PC9_hd2	PC80_hd2	0.771
PC15_hd2	PC80_hd2	0.7954

## Sheet: Table  S10
Table S10. Protein sequence identity of hd1 genes among PC9, PC15, and PC80.
Sequence 1	Sequence 2	Amino acid sequence identity
PC9_hd1	PC15_hd1.1	0.5702
PC9_hd1	PC15_hd1.2	0.5856
PC9_hd1	PC80_hd1.1	0.6756
PC9_hd1	PC80_hd1.2	0.548
PC9_hd1	PC80_hd1.3	0.5481
PC15_hd1.1	PC15_hd1.2	0.5387
PC15_hd1.1	PC80_hd1.1	0.6039
PC15_hd1.1	PC80_hd1.2	0.5931
PC15_hd1.1	PC80_hd1.3	0.5486
PC15_hd1.2	PC80_hd1.1	0.6652
PC15_hd1.2	PC80_hd1.2	0.5251
PC15_hd1.2	PC80_hd1.3	0.5056
PC80_hd1.1	PC80_hd1.2	0.5662
PC80_hd1.1	PC80_hd1.3	0.5458
PC80_hd1.2	PC80_hd1.3	0.554

[truncated: 5 more sheets: Table  S11, Table  S12, Table  S13, Table  S14, Table  S15]
